# Supplementary material for: What is public trust in national electronic health record systems? A scoping review of qualitative research studies from 1995 to 2021
Source: Digit Health. 2024 Jan 28;10:20552076241228024. doi: 10.1177/20552076241228024 (PMC10823845; doi:10.1177/20552076241228024)
Supplement: sj-xlsx-2-dhj-10.1177_20552076241228024 - Supplemental material for What is public trust in national electronic health record systems? A scoping review of qualitative research studies from 1995 to 2021 [file sj-xlsx-2-dhj-10.1177_20552076241228024.xlsx]

## Sheet: Sheet1
Year of Publication	Authors	Journal	DOI	Title	Country of Origin	Country of data collection	Study Aim	Study Population and Sample Size	Methodology	Funding	Key Findings Relevant to the Study
2018	Alaqra AS, Fischer-Hübner S, Framner E	Journal of Medical Internet Research	10.2196/10954	Enhancing Privacy Controls for Patients via a Selective Authentic Electronic Health Record Exchange Service: Qualitative Study of Perspectives by Medical Professionals and Patients	Sweden	Germany & Sweden	To investigate the perceptions and attitudes of the SAE “privacy service” in relation to doctors and patients in Germany and Sweden.	Medical professionals and prospective patients in Germany and Sweden. Medical professionals: n=13. Patients: n=32	Semi-structured discussions. Patients: Focus Groups; Doctors: Individual Interviews	EU Horizon 2020 research project No. 644962	Participants wanted to redact certain data on their health records. Were also concerned about privacy and access to data. Higher trust in governmental authorities in relation to health data security in Sweden than in Germany.
2016	Asan O, Tyszka J, Fletcher KE	International Journal of Medical Informatics	10.1016/j.ijmedinf.2016.08.002	Capturing the Patients' Voices: Planning for Patient-Centered Electronic Health Record Use	United States of America	United States of America	To explore the perceptions of patients regarding the use of EHR during clinic visits, the impact the presence of EHRs has on patient interactions with their physicians, and how EHR usage might increase patient engagement during a healthcare visit.	Patients of three primary care clinics in Winsconsin, USA. N=32	Semi-structured interviews: 9 questions, one-on-one interview	Clinical and Translational Science Award (CTSA) program of the National Center for Research Resources and the National Center for Advancing Translational Sciences; and Clinical & Translational Science Institute of Southeast Wisconsin	Data on patient pereceived benefits of EHRs, both personally and for the health system
2013	Botkin JR, Rothwell E, Anderson R, Stark LA, Mitchell J	Journal of Community Genetics	10.1007/s12687-013-0175-8	Public attitudes regarding the use of electronic health information and residual clinical tissues for research	United States of America	United States of America	To understand public attitudes in accessing EHRs for research using clinical tissue specimens.	Public citizens in Utah, Washington, Minnesota, and Arizona. N=131	Semi-structured focus groups	Health Research and Service Administration. Congressionally-Mandated Health Information Technology Grants	Patients generally unaware EHRs can be used in research. Generally supportive of opt-out, but only if process to opt-out was easy and was clearly communicated
2019	Cajander Å, Grünloh C	Association for Computing Machinery / CHI '19	10.1145/3290605.3300865	Electronic Health Records Are More Than a Work Tool: Conflicting Needs of Direct and Indirect Stakeholders	Sweden	Sweden	To examine the different perspectives of patients and physicians in relation to Patient Accessible Electronic Health Records (PAEHRs).	Patients who received care in and physicians who work in region Uppsala in Sweden. Patients, N=520. Physicians, N=12	Patients: Survey; Physicians: Semi-structured individual interviews	N/A	Patients are supportive of EHRs and see benefits in their use. Authors postulate that patients want perception of control of their EHRs, even if they never exercise that control
1995	Carman D, Britten N	British Journal of General Practice	N/A (PMID: 7546873)	Confidentiality of Medical Records: The Patient's Perspective	United Kingdom	United Kingdom	To understand the expectations and attitudes of patients concerning confidentiality of patients medical records.	Patients from four villages in semi-rural UK. N=39	Semi-structured individual interviews	N/A	Particular concerns were recording of non-medical info and confidentiality of “computerized” records. All respondents were concerned about electronic records, even though it was not specifically asked about. Many suggested a need to negotiate with doctors about what and what should not be on EHRs
2013	Clerkin P, Buckley BS, Murphy AW, MacFarlane AE	Family Practice	10.1093/fampra/cms036	Patients’ views about the use of their personal information from general practice medical records in health research: a qualitative study in Ireland	Ireland	Ireland	To examine patients’ view on the use of medical records in health research, with specific attention to age and gender.	Patients from six general practices in western Ireland. N=35	Semi-structured focus groups	Health Research Board of Ireland (Project Grant RP/2006/42)	Most patients were fine with sharing anonymized data for research purposes. Participants expressed desire for some control over who had access to records, whether their data is anonymized or not. Patients overall trust GP’s with anonymized data. Patients with more sensitive medical information may be more opposed to sharing data with identifiable markers. Patients would prefer to know topic/area …
2017	Cromer R, Denneson LM, Pisciotta MK, Williams HB, Woods SS, Dobscha SK	Psychiatric Services	10.1176/appi.ps.201600168	Online Access to Clinical Notes Affects Patients’ Trust of Mental Health Clinicians	United States of America	United States of America	To investigate patient perspectives on online access to clinical notes and how it affects their relationship with their mental health clinician.	Patients receiving mental health care at VA (Veterans Affairs) hospitals who had used the VA OpenNotes system. N=28	Semi-structured individual interviews	I01 HX001470/HX/HSRD VA/United States	Patients receiving mental health care rely on mutual trust with clinician. This trust was fostered (or strained) based upon the levels of transparency and respect conveyed in clinical notes. Patients had more trust when: Clinical notes were thorough and when diagnoses were shared before they were documented in records. When notes were incorrect, incomplete, or shown new info that was not previous…
2007	Damschroder LJ, Pritts, JL, Neblo MA, Kalarickal RJ, Creswell JW, Hayward RA	Social Science & Medicine	10.1016/j.socscimed.2006.08.045	Patients, privacy and trust: Patients’ willingness to allow researchers to access their medical records	United States of America	United States of America	To better understand the wide variation in consent process recommendations.	Patients from four geographically diverse VA facilities. N=217	Mixed-methods. Qualitative data: individual interviews. Quantitative data: descriptive data collected over phone-administered survey.	N/A	Levels of trust in the system (Veterans Affairs = the system) was inversely associated with the level of control participants recommended that patients should have over their records. Most patients, even those with high levels of trust in the VA, want to be fully informed in what their medical records are being used for (in terms of research), how it is benefiting people, and how their records ma…
2020	Hammack-Aviran CM, Brelsford KM, McKenna KC, Graham RD, Lampron ZM, Beskow LM	AJOB Empirical Bioethics	10.1080/23294515.2020.1755383	Research use of electronic health records: patients’ views on alternative approaches to permission	United States of America	United States of America	To contribute to the development of ethical approaches to research use of EHRs that enhance public trust.	Public citizens in North Carolina, West Virginia, and Mississippi. N=120	Semi-structured individual interviews	National Library of Medicine (R01-LM-012178)	Patients value a sense of control and autonomy. Majority of participants found opt-out permission acceptable, but nearly all found opt-in to be most desirable. Those who had reservations about opt-in/out were concerned about lack of clear yes/no checkboxes. Several also took issue with implied permission of opt-out
2010	Hoerbst A, Kohl CD, Knaup P, Ammenwerth E	International Journal of Medical Informatics	10.1016/j.ijmedinf.2009.11.002	Attitudes and behaviors related to the introduction of electronic health records among Austrian and German citizens	Austria	Germany & Austria	To analyze citizens’ knowledge and expectations about the concept and contents of an EHR, addresse possible fears and barriers, and investigate desired EHR functionalities relevant to citizens in the Austrian and German population.	Public citizens from Heidelberg, Germany and Innsbruck in Tyrol, Austria. N=107 (Heidelberg n=60, Innsburck n=40)	Standardized questionnaire. Structured/guided interviews	N/A	Few respondents were familiar with EHRs. Even less correctly understood what EHRs are. 80% of participants in both countries are supportive of the idea of physicians accessing parts of their health records (Austria showed higher support). Participants main concern with EHRs were data privacy issues. Participants wish to actively participate in their healthcare
2011	Lafky DB, Horan TA	Health Informatics Journal	10.1177/1460458211399403	Personal health records: Consumer attitudes toward privacy and security of their personal health information	United States of America	United States of America	To examine and investigate PHR user needs and providing a closer look at privacy and security issues.	Public participants who were prospective PHR users. Qualitative interviews: n=28. Quantitative survey: n=210	Qualitative: Individual, semi-structured interviews. Quantitative: Survey	N/A	Those with disabilities and chronic illnesses expressed a lower level of concern in regards to privacy than those without these problems. People with health problems were more open to sharing data with other groups. Across all groups, majority of participants stated they would allow spouses, children, and/or parents access their records. Most participants were willing to share health info in emer…
2021	Lounsbury O, Roberts L, Goodman JR, Batey P, Naar L, Flott KM, Lawrence-Jones A, Ghafur S, Darzi A, Neves AL	Journal of Medical Internet Research	10.2196/22744	Opening a “Can of Worms” to Explore the Public's Hopes and Fears About Health Care Data Sharing: Qualitative Study	United Kingdom	United Kingdom	To investigate the views of the public on health care data sharing.	Members of the public. N=352	Self-administered feedback cards where participants described their desires and concerns about the use of data in health care	Imperial NIHR Patient Safety Translational Research Centre & Patient Safety Movement Foundation	Public desires of data in health care: enablement of personal access andownership, increased interoperability and collaboration, generation of evidence for better and safer care, improved timeliness and efficiency, delivery of more personalizedcare, and equality. Public concerns of data in health care: inadequate security and exploitation, data inaccuracy, distrust, discrimination and inequality,…
2012	Maiorana A, Steward WT, Koester KA, Pearson C, Shade SB, Chakravarty D, Myers JJ	Implementation Science	10.1186/1748-5908-7-34	Trust, confidentiality, and the acceptability of sharing HIV-related patient data: lessons learned from a mixed methods study about Health Information Exchanges	United States of America	United States of America	To analyze how trust has influenced the acceptability of data sharing prior to implementation of six HIEs that were adopted to improve HIV care in certain areas of the United States.	Quantitative: Patients at six different HIV clinical care settings. N=549. Qualitative: Semi-structured interviews with stakeholders in HIE implementation. N=66.	Quantitative: Patient surveys. Qualitative: Semi-structured individual interviews	H97HA08477 from the Health Resources and Services Administration (HRSA) Special Projects of National Significance (SPNS) Program	Patients were most comfortable sharing healthi nformation with their primary care provider, followed by other clinicians, other healthcare providers, HIV support organizations, and government health insurers. Conversely, patients were less willing to share health information with private health insurers and other non-clinical staff. Widespread acceptability for HIEs across patients, provi-ders, a…
2005	Morin D, Tourigny A, Pelletier D, Robichaud L, Mathieu L, Ve ́zina A, Bonin L, Buteau M	Informatics in Primary Care	10.14236/jhi.v13i2.589	Seniors’ views on the use of electronic health records	Canada	Canada	To understand how senior citizens perceive EHRs.	Senior citizens who have an active EHR, had a case management episode in the previous six months, and had a fully completed functional status measurement in the "syste`me de mesure de l’autonomie fonctionelle (SMAF)". N=30.	Individual interviews	N/A	Seniors felt free to consent to the use of EHRs, majority felt fairly well informed. However, 40% say they did not remember or did not know if they were informed that they could withdraw consent at any time. Majority of seniors stated they were not invited to look at their EHRs. Of those who were, they stated they had little interest in viewing EHR. Seniors felt EHR data was safe, though some sta…
2020	Nurgalieva L, Cajander Å, Moll J, Åhlfeldt R, Huvila I, Marchese M	Health Informatics Journal	10.1177/1460458220912559	‘I do not share it with others. No, it’s for me, it’s my care’: On sharing of patient accessible electronic health records	Ireland & Italy	Sweden	To examine patients’ perspectives on personal health data sharing and explore the strategies that patients adopt when they share their patient accessible EHR (PAEHR).	Quantitative survey: Public citizens in Sweden (n=2587). Qualitative interviews: Cancer patients in Uppsala University Hospital (n=15).	Quantitative survey and qualitative semi-structured interviews	EU Horizon 2020 research and innovation programme under the Marie Skłodowska-Curie grant agreement no. 754489, the Science Foundation Ireland grant 13/RC/2094, and the European Regional Development Fund.	Online sharing of EHRs: 24.2% of total respondents shared their EHRs digitally. Of those, 56% share only parts of their EHR, while the other 44% shared the record. 62.3% of those who share their data online said sharing was essential for active participation in decisions about their or their relatives’ healthcare. 88.2% of respondents had high levels of trust in the security of their records. Pat…
2015	Papoutsi C, Reed JE, Marston C, Lewis R, Majeed A, Bell D	BMC Medical Informatics and Decision Making	10.1186/s12911-015-0202-2	Patient and public views about the security and privacy of Electronic Health Records (EHRs) in the UK: results from a mixed methods study	United Kingdom	United Kingdom	To explore patient and public views on the privacy and security of EHRs when used for research, policy, and health provision within the UK.	Cross-sectional survey: Patients from primary and secondary care settings in West London (n=5331). Focus groups: focus groups with public participants and mixed focus groups with patients, health professionals, and researchers (n=114). Individual interviews were conducted with participants who refused to participate in a group discussion (n=6).	Cross-sectional survey questionnaire, focus groups, and individual interviews.		78.9% of respondents they would worry about the security of their health records if it were part of a national EHR system (71.3% doubted the ability of the NHS). 46.9% said that detailed, integrated EHRs would be less secure; however, 62.5% reported overall support for a national EHR system used for multiple purposes (healthcare provision, planning & policy, and research). Of those that said they…
2010	Richter JG, Becker A, Koch T, Willers R, Nixdorf M, Schacher B, Monser R, Specker C, Alten R, Schneider M	Clinical and Experimental Rheumatology	N/A (PMID: 20483051)	Changing attitudes towards online electronic health records and online patient documentation in rheumatology outpatients	Germany	Germany	To study the perspective of patients’ with rheumatic diseases on EHRs and their willingness to participate in online patient documentation.	Outpatients with rheumatoid arthritis, systemic lupus erythematosus, or spondyloarthritis (n=153)	Self-administered paper-based questionnaire.	German Federal Minister of Education and Research (01GI/0447)	Among regular internet users found in study, 68.6% said they would appreciate the opportunity to access their medical data through EHRs. 35.4% of internet non-users would also be interested in accessing their EHR. Patients also overall expressed interest in participating in patient-derived assessments
2010	Shield RR, Goldman RE, Anthony DA, Wang N, Doyle RJ, Borkan J	Annals of Family Medicine	10.1370/afm.1136	Gradual Electronic Health Record Implementation: New Insights on Physician and Patient Adaptation	United States of America	United States of America	To analyze the effects of EHR implementation, with specific regards patient-doctor communication and behaviors, as well as the patients’ response.	Physician participants (n=26): Family medicine faculty and second-year residents. Patient participants (n=170): Patients of participating physicians were purposively sampled as well as patients who visited for an acute problem or follow-up. Other medical professionals (n=unk): Nurses, nurse's aides, and office staff	Participant observation, patient exit intervies, and focus groups.	Health Resources and Services Association, grant No. D54HP00121.	Patients had varying levels of awareness on EHR implementation. Patients stated that the EHR improved physicians’ work, legibility, information storage and retrieval, confidentiality, accuracy, communication between physicians, and reduced physicians’ exits from the room. Criticisms include: hacking, lost records, confidentiality breaches, technological malfunctions, comp. viruses. Overall, patie…
2009	Simon SR, Evans JS, Benjamin A, Delano D, Bates DW	Journal of Community Genetics	10.2196/jmir.1164	Patients’ Attitudes Toward Electronic Health Information Exchange: Qualitative Study	United States of America	United States of America	To explore patients’ views about the sharing of electronic health information and how they would prefer to learn and participate in such sharing.	Public participants (n=64)	Focus groups	N/A	The majority of patients viewed EHRs favorably as a tool to improve health and prevent adverse outcomes through the sharing of health info. Opt-in approach was much more favorably viewed than an opt-out approach. Suggested a specialist should be present at physician offices dedicated solely to sign-up/consent process. After reading materials on EHRs, 88% would provide consent for participation in…
2016	Söderström E, Eriksson N, Åhlfeldt R	International Journal of Health Care Quality Assurance	10.1108/IJHCQA-11-2015-0136	Managing healthcare information: analyzing trust	Sweden	Sweden	To examine two case studies with a trust matrix tool and identify any trust issues that were related to electronic health records use.	N/A	Qualitative cross-case analysis of two case studies	N/A	Trust issues in personnel having adequate knowledge of rules/regulations, and acting accordingly. Three challenges identified for future research: Achieve higher trust in patient-focused healthcare, e.g., by identifyingstrategies for managing and preventing trust problems, improve communication between patients and healthcare professionals, and establish clear terminology, for instance expression…
2016	Spencer K, Sanders C, Whitley EA, Lund D, Kaye J, Dixon WG	Journal of Medical Internet Research	10.2196/jmir.5011	Patient Perspectives on Sharing Anonymized Personal Health Data Using a Digital System for Dynamic Consent and Research Feedback: A Qualitative Study	United Kingdom	United Kingdom	To analyze patient perspectives on anonymized health care data use in research and evaluate patient attitudes towards a "Dynamic Consent" model to enable and implement ongoing communication and collaboration between health researchers and patients.	Patients with chronic rheumatic disease (n=35), and patients from a patient and public involvement health research network (n=5)	Semi-structured individual interviews and focus groups	Arthritis Research UK, Wellcome Trust grant (096599/2/11/Z), Medical Research Council (MRC) Clinician Scientist Fel‐ lowship (G0902272), the Technology Strategy Board, the Engineer‐ ing and Physical Sciences Research Council, and the Economic and Social Research Council (grant number EP/G002541/1)	Most participants indicated trust/confidence that EHRs were stored and managed securely, and that anonymity was preserved during research. Though participants also discussed how they believed “no system is perfect or unsusceptible”. Participants had greater worry about security of financial data over health data. 98% of participants said the benefits of EHRs outweigh the risk of data breaches. Pa…
2015	Spil T, Klein R	Health Policy and Technology	10.1016/j.hlpt.2015.02.004	The personal health future	The Netherlands	UNK	To examine factors that potentially shape the use of personal health record (PHR) applications.	Potential users of Google Health, Microsoft HealthVault, and a generic PHR not identified to interviewees by name. N=83	Semi-structured individual interviews	N/A	Potential users struggle to find benefit in maintaining and managing PHI that is not within their control and were “not easily inclined” to trust third parties with health info. Authors wonder if trust is correlated to perceived usefulness of PHI tool, and if they both contribute together in shaping adoption and subsequent use behavior
2015	Stablein T, Hall JL, Pervis C, Anthony DL	Health Sociology Review	10.1080/14461242.2015.1078218	Negotiating stigma in health care: disclosure and the role of electronic health records	United States of America	United States of America	To understand how MSM perceive the role of EHRs in clinical encounters.	Men who are gay, bisexual, and other men who have sex with men (n=30)	Individual interviews	Department of Health and Human Services Office of the National Coordinator for Health Information Technology [grant number HHS 90TR0003/01] and the National Science Foundation [grant number NSF-CNS-0910842]	Participants reported mix views on privacy/confidentiality in regards to EHRs. Some participants thought EHRs are more accessible than paper records (including to unwanted parties), some concerned about hackers, and others felt EHRs were more secure than paper alternatives. Trust in use of EHRs might be correlated to trust in providers.
2016	Sterckx S, Rakic V, Cockbain J, Borry P	Medicine, Health Care and Philosophy	10.1007/s11019-015-9661-6	‘‘You hoped we would sleep walk into accepting the collection of our data’’: controversies surrounding the UK care.data scheme and their wider relevance for biomedical research	Belgium	United Kingdom	To address the concerns of the “care.data” scheme regarding collection of health data by the “information centre”.	Public participants who left internet comments on the NHS England care.data website (n=171).	Qualitative analysis	N/A	Commenters discussed a lack of transparency, a lack of pertinent info on the scheme, and a fear that health info might be accessible to third parties (employers, insurance companies, and recruitment agencies). Concerns about opt-out (issues about consent) and that data might be sold for commercial gains. Multiple commenters voiced belief that health data records are personal property and that the…
2013	Stevenson F, Lloyd N, Harrington L, Wallace P	Family Practice	10.1093/fampra/cms069	Use of electronic patient records for research: views of patients and staff in general practice	United Kingdom	United Kingdom	To invesitage the practicability and acceptability of the HRSS (Health Research Support Service), which seeks to extract EHRs on a national level and then have them transferred to a designated digital “safe haven”.	Patients at participating healthcare practices (n=50) and staff members at practices (n=7).	Individual interviews and focus groups with patients and medical practice staff	NIHR Research Capability programme	Patients had concerns on the amount of identifiable data going into the HRSS, and how many people had access to said data. Also, concerns about private companies getting access to their data for commercial means. There were negative views on the opt-out approach and on the lack of transparency on the key aspects of the nature of the HRSS. Patients felt they are not informed well enough. As well p…
2006	Ventres W, Kooienga S, Vuckovic N, Marlin R, Nygren P, Stewart V	Annals of Family Medicine	10.1370/afm.425	Physicians, Patients, and the Electronic Health Record: An Ethnographic Analysis	United States of America	United States of America	To explore the factors that influence the way in which physicians utilize EHRs with patients.	Patients (n=52), office staf members (n=12), physicians (n=23), and nurse-practitioners (n=1) of four primary care offices.	Individual interviews with all participants. Focus groups with physicians	Joint AAFP/F-AAFP Grant Awards Program (American Academy of Family Physicians) and the Center for Outcomes Research and Education (Providence Health System of Oregon).	Accessibility of EHRs gave patient and physicians a sense of seamless communication over time and location. Confidence in EHRs was strengthened by belief that with each further patient-physician encounter, a more detailed, comprehensive, and up-to-date record will be created and available. Patients were generally uninformed as to how exactly their EHRs were used in their medical care
2021	Wiśniewska J, Różycka M	25th International Conference on Knowledge-Based and Intelligent Information & Engineering Systems	10.1016/j.procs.2021.09.138	The problem of trust in innovative ICT technologies used in e-health systems. The case study of private health care units located in Szczecin	Poland	Poland	To examine the perceptions of patients and doctors on e-health systems and to what extent they trust said systems.	Medical staff and patients in private health care units in Szczecin, Poland (n=unk).	Individual interviews	N/A	8% of respondents said they use digital tools to monitor health regularly, however 69% of respondents said they have a high degree of trust in those applications. 81% of patient respondents expressed that they were willing to have direct access to an integrated health system database that contained all of their information on their EHR. However, 97% of patients said they have low or very low trus…
